# Supplementary material for: Assessing the Impacts of Creating Active Schools on Organisational Culture for Physical Activity
Source: Int J Environ Res Public Health. 2022 Dec 16;19(24):16950. doi: 10.3390/ijerph192416950 (PMC9778943; doi:10.3390/ijerph192416950)
Supplement: Supplementary file 1 [file ijerph-19-16950-s001.zip]

Archive with 3 entries (3 files):
- Figure S1- CAS Logic Model.jpg
- Figure S2- CAS Evaluation Plan.jpg
- Questionnaire S1 - Creating Active Schools Organisational Change Questionnaire.pdf
